# Supplementary material for: The Spectrum of COVID-19-Associated Myocarditis: A Patient-Tailored Multidisciplinary Approach
Source: J Clin Med. 2021 May 4;10(9):1974. doi: 10.3390/jcm10091974 (PMC8124580; doi:10.3390/jcm10091974)
Supplement: Supplementary file 1 [file jcm-10-01974-s001.zip]

Archive with 1 entries (1 files):
- jcm-1167232-supplementary.pdf
